# Supplementary material for: Ursolic Acid Ameliorates Myocardial Ischaemia/Reperfusion Injury by Improving Mitochondrial Function via Immunoproteasome-PP2A-AMPK Signalling
Source: Nutrients. 2023 Feb 20;15(4):1049. doi: 10.3390/nu15041049 (PMC9967761; doi:10.3390/nu15041049)
Supplement: Supplementary file 1 [file nutrients-15-01049-s001.zip]

Archive with 1 entries (1 files):
- nutrients-2233475-supplementary.pdf
